# Supplementary material for: Infection with SARS-CoV-2 Is Associated with Elevated Levels of IP-10, MCP-1, and IL-13 in Sepsis Patients
Source: Diagnostics (Basel). 2023 Mar 11;13(6):1069. doi: 10.3390/diagnostics13061069 (PMC10047668; doi:10.3390/diagnostics13061069)
Supplement: Supplementary file 1 [file diagnostics-13-01069-s001.zip]

Archive with 1 entries (1 files):
- diagnostics-2266090-supplementary.pdf
